# Supplementary material for: Characterization of the octamer, a cis-regulatory element that modulates excretory cell gene-expression in Caenorhabditis elegans
Source: BMC Mol Biol. 2010 Mar 8;11:19. doi: 10.1186/1471-2199-11-19 (PMC2841177; doi:10.1186/1471-2199-11-19)
Supplement: Additional file 1 — 5' deletion of regions containing upstream octamers. Promoter regions that caused EC-expression were truncated in a 5'-manner. The constructs were either truncated in an octamer-targeted manner or in an unbiased manner. The 5' ends of the PCR primer and octamer locations are relative to the genes' ATGs. The stages of expression are designated as E: embryonic, L: larval, and A: adult. The expression intensity levels are designated as L: low, M: medium, or H: high. [file 1471-2199-11-19-S1.XLS]

## Sheet: Sheet1
Gene	5' end PCR primer	Octamer location	Octamer necessary for excretory cell expression	Stage	Level	Expression Pattern
C01B12.3	2445	1055	Yes	ELA	H	Excretory cell, hypoderm, spermatheca, anal depressor muscle
	879			ELA	L	Excretory cell
	505			ELA	L	Excretory cell
	286			ELA	L	Excretory cell
	247			ELA	L	Excretory cell
ZC395.10	3380	120	Yes	LA	M	Anterior neuronal, intestine, vulva
	135			LA	M	Anterior neuronal, excretory cell, intestine, rectal epithelia
	105			LA	L	Anterior neuronal, intestine
C02B8.4	2918	582	Yes	A	L	Vulva, anterior neuron
	589			A	L	Excretory cell, 2nd bulb pharynx
	577					no expression
R10H1.2	3403	99	No	ELA	M	Anterior neuronal, excretory cell, nerve cord
	118			ELA	M	Excretory cell, anterior neuronal, 2ndb bulb pharynx, all stage, medium
	95					No expression
Y69E1A.7	2303	1197	Inconclusive	LA	L	Excretory cell
	1534					No expression
	1252					No expression
	1201					No expression
	1183					No expression
F58B4.1	3265	237	No	ELA	H	Phasmids, excretory cell, posterior neuronal
	1227			LA	H	Excretory cell
	729			LA	H	Excretory cell, posterior neuronal
	390			LA	H	Excretory cell, posterior neuronal
	189			LA	H	Excretory cell, posterior neuronal
C45G9.5	1118	752	No	ELA	H	Excretory cell, intestinal, spermatheca, vulva, anal depressor muscle
	762			A	L	Excretory cell, vulva
	742			LA	L	Excretory cell, hypoderm, vulva
ZK470.5	2449	1051, 775	No	LA	H	Excretory cell
	1634			LA	L	Anterior neuronal, excretory cell, ventral nerve cord, hypoderm, posterior neuronal
	856			ELA	H	Anterior neuronal, excretory cell
	483			LA	L	Pharyngeal gland, excretory cell, hypoderm, intestine
	216			LA	L	Excretory cell
	91			LA	M	anterior neuronal, excretory cell, posterior neuronal
R13A5.10	2630	870	No	LA	M	Anterior neuronal, excretory cell,
	886					no expression
	860			LA	M	Anterior neuronal, excretory cell, possible hypoderm
F36H1.2	Zhao	824	Inconclusive	LA	M	Excretory cell, intestine
	1075					no expression
	566					no expression
Y48A6B.8	1977	1523	Inconclusive			Excretory cell, intestine
	1536					no expression
	1517					no expression
F29F11.6	3044	457	Inconclusive	LA	H	Anterior neuronal, pharynx, nerve ring, excretory cell, intestine, reproductive system, vulva, seam cell, spermatheca, body wall muscle, hypoderm, posterior neuronal, anal sphincter
	466					Muscle, posterior neuronal, adult, low
	451					Anterior neuronal, 2nd bulb pharynx, intestine, muscle, spermatheca, posterior neuronal, larval/adult, high
B0334.4	3401	101	Inconclusive	LA	M	Excretory cell, intestine, tail neurons, reproductive System, vulval muscle,
	119					no expression
	97					no expression
C02B8.6	3221	279	Inconclusive			1st and 2nd pharyngeal bulbs, nerve ring, excretory cell, nerve cord, muscle, posterior neuron
	292					no expression
	275					no expression
H23N18.3	2899	601	Inconclusive	LA	H	Anterior neuronal, pharynx, excretory cell, nervous system,
	626					no expression
	597					no expression
R13F6.3	14472822	679	Inconclusive	LA	H	Anterior neuronal, excretory cell, intestine, rectal gland cells, posterior neuronal
	688					no expression
	675					no expression
Y53G8AR.3	3369	131	Inconclusive	LA	H	Anterior neuronal, excretory cell, intestine, posterior neuronal
	1513					No expression
	1027					No expression
	620					No expression
	365					No expression
	102					No expression
