# Supplementary material for: Characterization of the octamer, a cis-regulatory element that modulates excretory cell gene-expression in Caenorhabditis elegans
Source: BMC Mol Biol. 2010 Mar 8;11:19. doi: 10.1186/1471-2199-11-19 (PMC2841177; doi:10.1186/1471-2199-11-19)
Supplement: Additional file 2 — Genes with promoters containing conserved octamers. Through comparisons of promoter regions between Caenorhabditis species, we found 165 genes in C. elegans that have conserved octamers. [file 1471-2199-11-19-S2.XLS]

## Sheet: Sheet1
Genes with conserved upstream octamer elements
B0244.6	F49H12.3	C45G9.7	T05H10.3
B0334.11	F53C11.2	C50F4.9	T10B5.4
B0334.4	F53C11.3	C53D6.11	T10B5.5
B0496.1	F53E2.1	C54D10.1	T11F9.9
B0496.7	F53G12.5	E04D5.3	T12A2.9
B0511.6	F55C10.3	E04F6.4	T14G10.5
C01B12.5	H22K11.3	F01D5.6	T14G10.6
C01B4.7	H24G06.1	F02D10.1	T16H12.9
C01B4.8	H43I07.3	F09A5.4	T19A6.2
C01G6.8	K01B6.2	F10F2.1	T20B5.1
C03A7.14	K02G10.7	F11F1.2	T22B7.1
C03C10.3	K03D10.1	F11F1.4	T22F7.1
C03G5.9	K03H1.2	F11F1.5	T26H2.9
C05A2.1	K04B12.2	F11F1.8	T28H11.8
C05D12.1	K06A1.3	F11H8.4	W02F12.4
C06E7.1	K07C11.4	F13E9.4	W03F9.11
C07A4.1	K08F4.12	F14B8.7	W04G3.8
C07E3.10	K08F4.4	F14H12.1	W08D2.1
C07E3.2	K09C8.8	F16F9.1	Y102A11A.7
C09B8.7	K09F5.6	F16F9.4	Y105C5B.15
C09F12.2	K10C2.4	F17C11.13	Y19D10A.4
C10G8.8	K10C8.2	F18C5.5	Y19D10A.5
C14H10.4	K12G11.2	F18C5.9	Y39B6A.2
C15B12.7	M03A8.3	F18G5.3	Y39B6A.27
C16B8.4	M176.5	F22H10.2	Y39B6A.6
C16C10.4	M88.1	F28B3.6	Y51A2D.15
C17G1.5	R02F2.8	F28F9.2	Y51B9A.6
C18C4.1	R03D7.1	F29F11.6	Y53C10A.4
C18C4.2	R03H4.6	F31F7.2	Y53C12A.4
C25A11.4	R07A4.2	F36A4.8	Y54G2A.25
C25B8.4	R08B4.2	F36F2.7	Y67A6A.2
C26B9.5	R107.1	F36H1.11	Y7A9A.1
C26F1.10	R10E12.1	F36H12.17	ZC101.1
C32H11.6	R10H1.2	F38H12.5	ZC250.4
C35A5.11	R12C12.9	F39H11.3	ZK1010.2
C36B7.5	R12E2.6	F41E6.14	ZK1010.3
C41G11.3	R12G8.2	F42F12.10	ZK1248.13
C43G2.5	T02C5.3	F42F12.6	ZK1248.2
C45B2.7	T04C12.5	F43B10.1	ZK512.9
C45G9.5	T05A10.4	F43C9.4	ZK652.11
F44F4.3	ZK829.9	F43D2.4	ZK688.1
	ZK863.6
