# Supplementary material for: Characterization of the octamer, a cis-regulatory element that modulates excretory cell gene-expression in Caenorhabditis elegans
Source: BMC Mol Biol. 2010 Mar 8;11:19. doi: 10.1186/1471-2199-11-19 (PMC2841177; doi:10.1186/1471-2199-11-19)
Supplement: Additional file 3 — Expression patterns of genes containing interspecies conserved octamers in their upstream regions. We analyzed the expression patterns of 107 genes that have upstream octamers. 64 promoters led to assayable levels of the GFP reporter. 25 of these had EC-expression with 13 expressing in the EC-exclusively. [file 1471-2199-11-19-S3.XLS]

## Sheet: Sheet1
Gene	Notes	Position	Strain	Variant	Level	Expression	Stage	Construct
M176.5		-111	BC17635	sEX17635	M	1st and 2nd pharyngeal bulbs; Anterior neuron; Nerve ring; Nerve cord; Excretory cell; Anal depressor.	L,A	F2
K10C8.2	G-protein coupled receptor	-756	BC17603	sEX17603	L	1st and 2nd pharyngeal bulbs; Anterior neuron; Pharynx;	L,A	F2
C16C10.4		-101	BC14128	sEx14128		1st and 2nd pharyngeal bulbs; Anterior neuron; Posterior neuron; muscle; Intestine; Vulva.	A	F2
H43I07.3		-525	BC15071	sEx15071	M	1st and 2nd pharyngeal bulbs; Anterior neuron; Posterior neuron; Nerve ring; Pharynx;	E,L,A	F2
T10B5.5	cct-7	-435	BC12510	sEx12510	M	1st and 2nd pharyngeal bulbs; Nerve cord; nerve ring.	L,	F2
ZC101.1	low-density lipoprotein receptor	-221	BC17628	sEX17628	H	1st and 2nd pharyngeal bulbs; Pharynx.	L,A	F2
M03A8.3		-649	BC17634	sEX17634	L	1st and 2nd pharyngeal bulbs; Vulva; Excretory cell.	A	F2
C45G9.7		-215	BC17786	sEX17786	L	1st and 2nd pharyngeal bulbs; Vulva; Excretory cell;	A	F2
F16F9.1		-791	BC17571	sEX17571	L	2nd pharyngeal bulb; Excretory cell.	L,A	F2
F41E6.14	oac-29	-446	BC17622	sEX17622	L	Anal depressor.	A	F2
T12A2.9	7TM chemoreceptor, srg family	-852	BC11603	sEx11603	L	Anterior neuron.	A	F2
C07E3.2	pro-2	-406	BC17672	sEX17672	L	Anterior neuron; Anal depressor.	A	F2
R10H1.2	7TM chemoreceptor, srab family	-98	BC14834	sEx14834	H	Anterior neuron; Nerve cord; Excretory cell.	L,A	F2
K06A1.3	Cuticulin precursor	-73	BC17623	sEX17623	L	Anterior neuron; Posterior neuron.	A	F2
B0334.4	Yeast hypothetical protein L8167.12 like	-99	BC10392	sEx10392	M	Anterior neuron; Posterior neuron; Excretory cell; Intestine.	E,L,A	F2
F49H12.3		-328	BC17600	sEX17600	H	Anterior neuron; Posterior neuron; Nerve cord;	E,L,A	F2
T02C5.3	igcm-3	-140	BC17606	sEX17606	M	Anterior neuron; Vulva; Spermatheca; Anal depressor;	E,A	F2
C17G1.5		-299	BC17536	sEX17536	M	Excretory cell.	L,A	F2
F36F2.7		-220	BC17574	sEX17574	M	Excretory cell.	L,A	F2
C05D12.1		-204	BC17548	sEX17548	H	Excretory cell;	L,A	F2
C18C4.2	trans-membrane protein	-959	BC16915	sEx16915	L	Excretory cell;	A	F2
H22K11.3		-636	BC17602	sEX17602	H	Excretory cell;	A	F2
K02G10.7	aqp-8	-267	BC20052	sEx20052	H	Excretory cell;	L,A	F2
K08F4.4	excitatory amino acid transporter 2 like	-96	BC17644	sEX17644	H	Excretory cell;	L,A	F2
K10C2.4	fumarylacetoacetase	-395	BC17645	sEX17645	L	Excretory cell;	A	F2
R02F2.8		-962	BC17709	sEX17709	M	Excretory cell;	A	F2
R12C12.9		-93	BC17753	sEX17753	L	Excretory cell;	A	F2
R12G8.2	twk-36	-78	BC17604	sEX17604	L	Excretory cell;	A	F2
T28H11.8	phosphate cotransporter	-135	BC17754	sEX17754	H	Excretory cell;	E,L,A	F2
C26B9.5	lysosomal Pro-X carboxypeptidase	-338	BC17537	sEX17537	M	Intestine.	L,A	F2
F53C11.3	2,4-dienoyl-CoA reductase	-791	BC14427	sEx14427	M	Intestine.	E,L,A	F2
C03C10.3	Ribonuclease-diphosphate reductase M2	-366	BC16374	sEx16374	H	Intestine;	E,L,A	F2
C54D10.1	glutathione S-transferase	-233	BC17643	sEX17643	L	Intestine; 2nd pharyngeal bulb;	L,A	F2
R03D7.1	5-methyltetrahydrofolate-homocysteine methyltransferase	-154	BC11668	sEx11668	H	Intestine; amphids.	E,L,A	F2
C26F1.10	flp-21	-103	BC12205	sEx12205		Intestine; Anterior neuron.	L,A	F2
F53G12.5	mex-3	-644	BC17773	sEX17773	L	Intestine; Anterior neuron; Posterior Neuron;	L,A	F2
T26H2.9	Zinc finger, C4 type (two domains)	-525	BC16648	sEx16648	H	Intestine; Anterior neuron; Posterior neuron; Amphids;	A	F2
C45G9.5		-765	BC12539	sEx12539	H	Intestine; Excretory cell; Anterior neuron; Posterior neuron; Vulva; Hypoderm.	E,L,A	F2
F14B8.7	otpl-3	-256	BC17704	sEX17704	H	Intestine; Excretory cell; pharyngeal-intestinal valve; Anal depressor;	L,A	F2
B0496.7	valv-1	-547	BC17471	sEx17471	M	Intestine; Hypoderm; Seam cell; Posterior neuron; Amphids; Vulva; Spermatheca; Gonadal sheath.	L,A	F2
W02F12.4		-504	BC17755	sEX17755	M	Intestine; Muscle; 1st and 2nd pharyngeal bulbs; Pharynx.	A	F2
R10E12.1	alx-1	-435	BC17814	sEX17814	M	Intestine; Muscle; 1st and 2nd pharyngeal bulbs; Vulva;	L,A	F2
B0334.11	ooc-3	-288	BC17788	sEX17788	L	Intestine; Muscle; Excretory cell;	L,A	F2
B0511.6	helicase	-169	BC10162	sEx10162		Intestine; Pharynx.	L,A	F2
C10G8.8		-134	BC14107	sEx14107	H	Intestine; Vulva; muscle; 1st and 2nd pharyngeal bulbs.	L,A	F2
T19A6.2	ngp-1	-878	BC14682	sEx14682	M	Intestine;1st and 2nd pharyngeal bulbs;	E,L,A	F2
T05H10.3		-46	BC14357	sEx14357	H	Hypoderm.	E,L,	F2
T10B5.4		-115	BC17618	sEX17618	M	Hypoderm; 1st and 2nd pharyngeal bulbs;	L,A	F2
C07E3.10		-883	BC17549	sEX17549	L	Hypoderm; Anterior neuron.	E,L,A	F2
T05A10.4	SCP-like extracellular Proteins	-700	BC17774	sEX17774	M	Hypoderm; Anterior neuron;	A	F2
T04C12.5	actin	-223	BC16666	sEx16666	H	Hypoderm; Muscle; 2nd pharyngeal bulb; Excretory cell; Anal depressor.	L,A	F2
F14H12.1	cuticular collagen	-123	BC16801	sEx16801	H	Hypoderm; seam cell.	E,L,	F2
F18G5.3	guanine nucleotide-binding protein	-346	BC17599	sEX17599	L	Hypoderm; seam cell; 1st and 2nd pharyngeal bulbs; Pharynx;	L,A	F2
C06E7.1		-599	BC10396	sEx10396	M	Muscle.	E,A	F2
W08D2.1	WNT protein	-782	BC17158	sEx17158	H	Muscle; Anal depressor;	E,L,A	F2
T22B7.1	egl-13	-165	BC15624	sEx15624	L	Muscle; Anterior neuron;	L,A	F2
C16B8.4		-476	BC17717	sEX17717	M	Muscle; Anterior neuron; Posterior neuron;	E,L,A	F2
Y19D10A.4		-33	BC17625	sEX17625	L	Muscle; Excretory cell.	L,A	F2
ZK1010.3	FRG1-like actin crosslinking protein	-660	BC17776	sEX17776	L	Muscle; Excretory cell;	A	F2
F09A5.4		-560	BC17701	sEX17701	L	Muscle; Vulva; Anal depressor.	A	F2
Y54G2A.25	lad-2	-183	BC13847	sEx13847	L	Nerve ring; Posterior neuron.	L,A	F2
T16H12.9		-564	BC17619	sEX17619	L	Pharynx; Excretory cell; Anal depressor;	A	F2
F53E2.1	tag-304	-562	BC10230	sEx10230		Pharynx; muscle; Anterior neuron; Posterior neuron; Vulva.	A	F2
F29F11.6	serine/threonine protein phosphatase	-455	BC14231	sEx14231	H	Vulva; muscle; 1st and 2nd pharyngeal bulbs; Spermatheca; Anterior neuron; Posterior neuron; Nerve cord.	L,A	F2
C01B12.5		-104	BC20002	sEx20002		No expression.		F2
C01G6.8	protein tyrosine kinase receptor	-47	BC16757	sEx16757		No expression.		F2
C07A4.1	RNA binding protein	-730	BC15107	sEx15107		No expression.		F2
C09B8.7	pak-1	-518	BC17700	sEX17700		No expression.		F2
C14H10.4	str-74	-268	BC16208	sEx16208		No expression.		F2
C15B12.7	cdf-1	-569	BC14040	sEx14040		No expression.		F2
C43G2.5	peptidase	-80	BC17633	sEX17633		No expression.		F2
C50F4.9		-792	BC17546	sEX17546		No expression.		F2
E04F6.4	V. virus protein K4	-54	BC17568	sEX17568		No expression.		F2
F01D5.6		-818	BC17569	sEX17569		No expression.		F2
F11H8.4	required for a late step in embryonic cytokinesis	-895	BC12077	sEx12077		No expression.		F2
F18C5.5		-385	BC17555	sEX17555		No expression.		F2
F18C5.9		-86	BC17556	sEX17556		No expression.		F2
F28B3.6		-518	BC17707	sEX17707		No expression.		F2
F28F9.2		-693	BC17620	sEX17620		No expression.		F2
F36H1.11		-30	BC17770	sEX17770		No expression.		F2
F36H12.17		-247	BC17729	sEX17729		No expression.		F2
F39H11.3	serine/threonine kinase	-611	BC17886	sEX17886		No expression.		F2
F43B10.1		-264	BC17577	sEX17577		No expression.		F2
F43C9.4	LDL-receptor class repeats; C1R/C1S-like repeats	-538	BC17730	sEX17730		No expression.		F2
F44F4.3		-335	BC17579	sEX17579		No expression.		F2
H24G06.1		-256	BC20310	sEx20310		No expression.		F2
K03D10.1	WAP-type (Whey Acidic Protein) 'four-disulfide core', Fibronectin type III domain (3 domains)	-68	BC16478	sEx16478		No expression.		F2
K03H1.2	RNA helicase (DEAH subfamily)	-709	BC11235	sEx11235		No expression.		F2
K09C8.8		-109	BC17732	sEX17732		No expression.		F2
K12G11.2	sulphate transporter	-978	BC13952	sEx13952		No expression.		F2
R07A4.2		-496	BC17734	sEX17734		No expression.		F2
R08B4.2	homeobox protein (otd subfamily)	-214	BC16630	sEx16630		No expression.		F2
R107.1	nac-2	-281	BC16880	sEx16880		No expression.		F2
T11F9.9	collagen	-393	BC17636	sEX17636		No expression.		F2
T14G10.5		-780	BC13695	sEx13695		No expression.		F2
Y102A11A.7		-343	BC17775	sEX17775		No expression.		F2
Y105C5B.15		-213	BC17677	sEX17677		No expression.		F2
Y19D10A.5		-167	BC17626	sEX17626		No expression.		F2
Y39B6A.2	pph-5	-781	BC17688	sEX17688		No expression.		F2
Y51A2D.15		-202	BC13323	sEx13323		No expression.		F2
Y67A6A.2	nuclear hormone receptor	-272	BC17627	sEX17627		No expression.		F2
Y7A9A.1	gamma-glutamyltranspeptidase	-119	BC11932	sEx11932		No expression.		F2
ZK1010.2		-651	BC17832	sEX17832		No expression.		F2
ZK1248.2	col-74	-310	BC17777	sEX17777		No expression.		F2
ZK512.9	grl-11	-60	BC12881	sEx12881		No expression.		F2
ZK652.11	cuc-1	-161	BC17790	sEX17790		No expression.		F2
ZK688.1		-41	BC17757	sEX17757		No expression.		F2
B0244.6	SR-famA	-595						No construct
B0496.1		-534						No construct
C01B4.7		-33						No construct
C01B4.8		-167						No construct
C03A7.14	abu-8	-715						No construct
C03G5.9	nspc family	-970						No construct
C05A2.1	serine/threonine protein phosphatase	-657						No construct
C09F12.2		-606						No construct
C18C4.1	glb-5	-368						No construct
C25A11.4	ajm-1	-488						No construct
C25B8.4	clec-266	-330						No construct
C32H11.6		-475						No construct
C35A5.11		-50						No construct
C36B7.5		-154						No construct
C41G11.3	rgs-6	-312						No construct
C45B2.7	ptr-4	-837						No construct
C53D6.11		-109						No construct
E04D5.3	cuticlin like protein	-519						No construct
F02D10.1	cuticle collagen	-438						No construct
F10F2.1	WD domain, G-beta repeat (2 domains)	-525						No construct
F11F1.2		-224						No construct
F11F1.4		-198						No construct
F11F1.5		-235						No construct
F11F1.8		-236						No construct
F13E9.4		-332						No construct
F16F9.4	lipase	-722						No construct
F17C11.13		-106						No construct
F22H10.2		-547						No construct
F31F7.2		-376						No construct
F36A4.8	ttr-20	-198						No construct
F38H12.5		-385						No construct
F42F12.10	nspc-12	-670						No construct
F42F12.6	nspc-13	-226						No construct
F43D2.4	hot-1	-19						No construct
F53C11.2	oac-33	-71						No construct
F55C10.3	collagen	-317						No construct
K01B6.2	srx-45	-471						No construct
K04B12.2		-304						No construct
K07C11.4	esterase	-47						No construct
K08F4.12		-403						No construct
K09F5.6		-666						No construct
M88.1	UDP-glucuronosyltransferase	-57						No construct
R03H4.6		-99						No construct
R12E2.6		-652						No construct
T14G10.6	tetraspanin	-699						No construct
T20B5.1	alpha-adaptin	-313						No construct
T22F7.1		-46						No construct
W03F9.11		-115						No construct
W04G3.8	lpr-3	-40						No construct
Y39B6A.27		-77						No construct
Y39B6A.6	tsp-13	-648						No construct
Y51B9A.6	Sugar (and other) transporters	-97						No construct
Y53C10A.4	RhoGAP domain	-198						No construct
Y53C12A.4	Mouse MO25 protein like	-176						No construct
ZC250.4		-326						No construct
ZK1248.13		-352						No construct
ZK829.9	glucose transporter	-424						No construct
ZK863.6	DPY-30 protein	-193						No construct

## Sheet: Sheet2
Gene	Notes	Position	Level	Expression
B0334.11	ooc-3	288	L	Intestine; Muscle; Excretory cell;
B0334.4	Yeast hypothetical protein L8167.12 like	99	M	Anterior neuron; Posterior neuron; Excretory cell; Intestine.
B0496.7	valv-1	547	M	Intestine; Hypoderm; Seam cell; Posterior neuron; Amphids; Vulva; Spermatheca; Gonadal sheath.
B0511.6	helicase	169		Intestine; Pharynx.
C01B12.5		104		No expression.
C01G6.8	protein tyrosine kinase receptor	47		No expression.
C03C10.3	Ribonuclease-diphosphate reductase M2	366	H	Intestine;
C05D12.1		204	H	Excretory cell;
C06E7.1		599	M	Muscle.
C07A4.1	RNA binding protein	730		No expression.
C07E3.10		883	L	Hypoderm; Anterior neuron.
C07E3.2	pro-2	406	L	Anterior neuron; Anal depressor.
C09B8.7	pak-1	518		No expression.
C10G8.8		134	H	Intestine; Vulva; muscle; 1st and 2nd pharyngeal bulbs.
C14H10.4	str-74	268		No expression.
C15B12.7	cdf-1	569		No expression.
C16B8.4		476	M	Muscle; Anterior neuron; Posterior neuron;
C16C10.4		101		1st and 2nd pharyngeal bulbs; Anterior neuron; Posterior neuron; muscle; Intestine; Vulva.
C17G1.5		299	M	Excretory cell.
C18C4.2	trans-membrane protein	959	L	Excretory cell;
C26B9.5	lysosomal Pro-X carboxypeptidase	338	M	Intestine.
C26F1.10	flp-21	103		Intestine; Anterior neuron.
C43G2.5	peptidase	80		No expression.
C45G9.5		765	H	Intestine; Excretory cell; Anterior neuron; Posterior neuron; Vulva; Hypoderm.
C45G9.7		215	L	1st and 2nd pharyngeal bulbs; Vulva; Excretory cell;
C50F4.9		792		No expression.
C54D10.1	glutathione S-transferase	233	L	Intestine; 2nd pharyngeal bulb;
E04F6.4	V. virus protein K4	54		No expression.
F01D5.6		818		No expression.
F09A5.4		560	L	Muscle; Vulva; Anal depressor.
F11H8.4	required for a late step in embryonic cytokinesis	895		No expression.
F14B8.7	otpl-3	256	H	Intestine; Excretory cell; pharyngeal-intestinal valve; Anal depressor;
F14H12.1	cuticular collagen	123	H	Hypoderm; seam cell.
F16F9.1		791	L	2nd pharyngeal bulb; Excretory cell.
F18C5.5		385		No expression.
F18C5.9		86		No expression.
F18G5.3	guanine nucleotide-binding protein	346	L	Hypoderm; seam cell; 1st and 2nd pharyngeal bulbs; Pharynx;
F28B3.6		518		No expression.
F28F9.2		693		No expression.
F29F11.6	serine/threonine protein phosphatase	455	H	Vulva; muscle; 1st and 2nd pharyngeal bulbs; Spermatheca; Anterior neuron; Posterior neuron; Nerve cord.
F36F2.7		220	M	Excretory cell.
F36H1.11		30		No expression.
F36H12.17		247		No expression.
F39H11.3	serine/threonine kinase	611		No expression.
F41E6.14	oac-29	446	L	Anal depressor.
F43B10.1		264		No expression.
F43C9.4	LDL-receptor class repeats; C1R/C1S-like repeats	538		No expression.
F44F4.3		335		No expression.
F49H12.3		328	H	Anterior neuron; Posterior neuron; Nerve cord;
F53C11.3	2,4-dienoyl-CoA reductase	791	M	Intestine.
F53E2.1	tag-304	562		Pharynx; muscle; Anterior neuron; Posterior neuron; Vulva.
F53G12.5	mex-3	644	L	Intestine; Anterior neuron; Posterior Neuron;
H22K11.3		636	H	Excretory cell;
H24G06.1		256		No expression.
H43I07.3		525	M	1st and 2nd pharyngeal bulbs; Anterior neuron; Posterior neuron; Nerve ring; Pharynx;
K02G10.7	aqp-8	267	H	Excretory cell;
K03D10.1	WAP-type (Whey Acidic Protein) 'four-disulfide core', Fibronectin type III domain (3 domains)	68		No expression.
K03H1.2	RNA helicase (DEAH subfamily)	709		No expression.
K06A1.3	Cuticulin precursor	73	L	Anterior neuron; Posterior neuron.
K08F4.4	excitatory amino acid transporter 2 like	96	H	Excretory cell;
K09C8.8		109		No expression.
K10C2.4	fumarylacetoacetase	395	L	Excretory cell;
K10C8.2	G-protein coupled receptor	756	L	1st and 2nd pharyngeal bulbs; Anterior neuron; Pharynx;
K12G11.2	sulphate transporter	978		No expression.
M03A8.3		649	L	1st and 2nd pharyngeal bulbs; Vulva; Excretory cell.
M176.5		111	M	1st and 2nd pharyngeal bulbs; Anterior neuron; Nerve ring; Nerve cord; Excretory cell; Anal depressor.
R02F2.8		962	M	Excretory cell;
R03D7.1	5-methyltetrahydrofolate-homocysteine methyltransferase	154	H	Intestine; amphids.
R07A4.2		496		No expression.
R08B4.2	homeobox protein (otd subfamily)	214		No expression.
R107.1	nac-2	281		No expression.
R10E12.1	alx-1	435	M	Intestine; Muscle; 1st and 2nd pharyngeal bulbs; Vulva;
R10H1.2	7TM chemoreceptor, srab family	98	H	Anterior neuron; Nerve cord; Excretory cell.
R12C12.9		93	L	Excretory cell;
R12G8.2	twk-36	78	L	Excretory cell;
T02C5.3	igcm-3	140	M	Anterior neuron; Vulva; Spermatheca; Anal depressor;
T04C12.5	actin	223	H	Hypoderm; Muscle; 2nd pharyngeal bulb; Excretory cell; Anal depressor.
T05A10.4	SCP-like extracellular Proteins	700	M	Hypoderm; Anterior neuron;
T05H10.3		46	H	Hypoderm.
T10B5.4		115	M	Hypoderm; 1st and 2nd pharyngeal bulbs;
T10B5.5	cct-7	435	M	1st and 2nd pharyngeal bulbs; Nerve cord; nerve ring.
T11F9.9	collagen	393		No expression.
T12A2.9	7TM chemoreceptor, srg family	852	L	Anterior neuron.
T14G10.5		780		No expression.
T16H12.9		564	L	Pharynx; Excretory cell; Anal depressor;
T19A6.2	ngp-1	878	M	Intestine;1st and 2nd pharyngeal bulbs;
T22B7.1	egl-13	165	L	Muscle; Anterior neuron;
T26H2.9	Zinc finger, C4 type (two domains)	525	H	Intestine; Anterior neuron; Posterior neuron; Amphids;
T28H11.8	phosphate cotransporter	135	H	Excretory cell;
W02F12.4		504	M	Intestine; Muscle; 1st and 2nd pharyngeal bulbs; Pharynx.
W08D2.1	WNT protein	782	H	Muscle; Anal depressor;
Y102A11A.7		343		No expression.
Y105C5B.15		213		No expression.
Y19D10A.4		33	L	Muscle; Excretory cell.
Y19D10A.5		167		No expression.
Y39B6A.2	pph-5	781		No expression.
Y51A2D.15		202		No expression.
Y54G2A.25	lad-2	183	L	Nerve ring; Posterior neuron.
Y67A6A.2	nuclear hormone receptor	272		No expression.
Y7A9A.1	gamma-glutamyltranspeptidase	119		No expression.
ZC101.1	low-density lipoprotein receptor	221	H	1st and 2nd pharyngeal bulbs; Pharynx.
ZK1010.2		651		No expression.
ZK1010.3	FRG1-like actin crosslinking protein	660	L	Muscle; Excretory cell;
ZK1248.2	col-74	310		No expression.
ZK512.9	grl-11	60		No expression.
ZK652.11	cuc-1	161		No expression.
ZK688.1		41		No expression.
