# Supplementary material for: Characterization of the octamer, a cis-regulatory element that modulates excretory cell gene-expression in Caenorhabditis elegans
Source: BMC Mol Biol. 2010 Mar 8;11:19. doi: 10.1186/1471-2199-11-19 (PMC2841177; doi:10.1186/1471-2199-11-19)
Supplement: Additional file 4 — Testing of upstream octamers associated with EC expression. We selected a subset of promoters to analyze from Additional file 2. These promoters were demonstrated to influence EC-expression. The third column represents the direction of the octamer sequence. Forward: ATTTGCAT, Reverse: ATGCAAAT. Upstream regions that drove EC expression were truncated from the 5' end in an octamer-targeted manner. The 5' end of the PCR primer and octamer location are relative to the genes' ATGs. The stages of expression are designated as E: embryonic, L: larval, and A: adult. The expression intensity levels are designated as L: low, M: medium, or H: high. [file 1471-2199-11-19-S4.XLS]

## Sheet: Sheet1
Gene	Octamer location	Orientation	Octamer necessary for excretory cell expression	Stage	Level	Expression Pattern
ZK1010.3	648	F	No	A	L	Excretory cell, muscle
ZK1010.3 A'748						No expression
ZK1010.3 A''669				L	M	1st/2nd bulb pharynx, anterior neuron, nerve ring, vulva, anal depressor larval
ZK1010.3 A'''644				L	M	1st/2nd bulb pharynx, anterior neuron, nerve ring, vulva, anal depressor larval
Y19D10A.4	41	R	Inconclusive	LA	L	Excretory cell, muscle
Y19D10A.4 A'143				LA	H	Muscle, intestine, vulva muscle, spermatheca; larval/adult; high
Y19D10A.4 A''65				ELA	H	Muscle, spermatheca; all stages; high
Y19D10A.4 A'''33				LA	H	Muscle
T28H11.8	143	R	Inconclusive	AE	H	Excretory cell
T28H11.8.1 A'243				LA	M	Excretory cell
T28H11.8.1 A''168						No expression
T28H11.8.1 A'''141						No expression
T16H12.9	565	F	No	A	L	Pharynx, excretory cell, anal depressor
T16H12.9 A'667				LA	M	Anterior neuron, pharynx, excretory cell, hypoderm, tail muscle
T16H12.9 A''598				LA	M	Anterior neuron, pharynx, excretory cell, hypoderm, tail muscle
T16H12.9 A'''561				LA	M	Pharyngeal isthmus, Anterior neuron, excretory cell, tail muscle
R12G8.2	79, 1091	F	Yes	A	L	Excretory cell
R12G8.2 A'174				LA	L	Excretory cell
R12G8.2 A''99				ELA	L	Anterior neuron, excretory cell, anal depressor
R12G8.2 A'''70						No expression
R12C12.9	94	F	Inconclusive	A	L	Excretory cell
R12C12.9 A'193						No expression
R12C12.9 A''112						No expression
R12C12.9 A'''82						No expression
R10H1.2	99	F	No	LA	H	Anterior neuron, nerve cord, excretory cell
R10H1.2 A'201				LA	H	Anterior neuron, excretory cell, intestine
R10H1.2 A''123				LA	L	Anterior neuron, excretory cell
R10H1.2 A'''95				LA	M	Anterior neuron, nerve ring, excretory cell, intestine, posterior neuron
R02F2.8	970	R	Yes	LA	M	Excretory cell
R02F2.8 A'1072				ELA	H	Anterior neuron, excretory cell, intestine, anal depressor
R02F2.8 A''990				ELA	H	Excretory cell
R02F2.8 A'''962						No expression
M176.5	112	F	Yes	LA	M	Anterior neuron, 1st/2nd bulb pharynx, nerve ring, nerve cord, excretory cell, anal depressor
M176.5 A'163				A	M	Anterior neuron, 2nd bulb pharynx, excretory cell, nerve cord, intestine, hypoderm, vulva, posterior neuron, anal depressor
M176.5 A''133				A	M	Anterior neuron, 2nd bulb pharynx, amphids, nerve ring, excretory cell, nerve cord, intestine, vulva, anal depressor
M176.5 A'''108						No expression
M03A8.3	657	F	Inconclusive	A	L	1st/2nd bulb pharynx, excretory cell, vulva
M03A8.3 A'720						No expression
M03A8.3 A''648				LA	M	Anterior neuron, 2nd bulb pharyx
M03A8.3 A'''616				A	L	1st/2nd bulb pharynx
K10C2.4	396	F	Inconclusive	A	L	Excretory cell
K10C2.4 A'493				ELA	H	Anterior neuron, intestine, hypoderm, vulva, tail muscle
K10C2.4 A''421				ELA	H	Anterior neuron, amphids, CAN neuron, anal depressor, tail muscle
K10C2.4 A'''392				ELA	H	Anterior neuron, amphids, CAN neuron, anal depressor, tail muscle
K08F4.4	104	R	No	LA	L	Excretory cell
K08F4.4 A'186				A	H	Excretory cell
K08F4.4 A''101				A	H	Excretory cell
K08F4.4 A'''72				A	H	Excretory cell
H22K11.3	637	F	No	A	H	Excretory cell
H22K11.3 A'735				LA	M	Anterior neuron, nerve ring
H22K11.3 A''662				LA	H	Anterior neuron, nerve ring, excretory cell, posterior neuron
H22K11.3 A'''633				LA	H	Anterior neuron, nerve ring, excretory cell, posterior neuron
F55F3.4	557	F	Inconclusive	A	L	Anterior neuron, excretory cell
F55F3.4 A'668				ELA	L	Intestine
F55F3.4 A''578						No expression
F55F3.4 A'''553				E	H	Intestine
F36F2.7	228	R	No	LA	M	Excretory cell
F36F2.7 A'327				LA	H	Excretory cell
F36F2.7 A''252				LA	H	Excretory cell
F36F2.7 A'''225				LA	H	Excretory cell
F18A11.2	178	R	Inconclusive	LA	M	Excretory cell
F18A11.2 A'279						No expression
F18A11.2 A''199						No expression
F18A11.2 A'''168				LA	L	1st/2nd bulb pharynx, Anterior neuron, muscle
F16F9.1	799	F	Yes	LA	L	Excretory cell, 2nd bulb pharynx
F16F9.1 A'890				A	L	Anterior neuron, excretory cell, pharyngeal intestinal valve, anal depressor
F16F9.1 A''819				A	L	Anterior neuron, excretory cell, anal depressor
F16F9.1 A'''787						No expression
F14B8.7	257	F	No	LA	M	Intestine, excretory cell pharyngeal-intestinal valve, anal depressor
F14B8.7 A'356						No expression
F14B8.7 A''282				ELA	L	Excretory cell, pharyngeal-intestinal valve, intestine, posterior muscle
F14B8.7 A'''248				ELA	M	Excretory cell, pharyngeal-intestinal valve, intestine, posterior muscle
C45G9.5	766	F	No	LA	H	Anterior neuron, 1st/2nd bulb pharynx, excretory cell, intestine, posterior neuron, vulva, hypoderm
C45G9.5 A'865				LA	H	Pharynx, anterior neuron, excretory cell, pharyngeal-intestinal valve, nerve cord, developing vulva, intestine, posterior neuron, hypoderm
C45G9.5 A''789				LA	M	1st/2nd bulb pharynx, excretory cell, vulva, muscle, hypoderm
C45G9.5 A'''758				A	L	Excretory cell
C17G1.5	307	R	No	LA	M	Excretory cell, unidentified tail
C17G1.5 A'410				L	H	Anterior neuron, excretory cell, posterior muscle, anal depressor larval
C17G1.5 A''326				L	H	Anterior neuron, excretory cell, posterior muscle, anal depressor larval
C17G1.5 A'''199				ELA	H	1st/2nd bulb pharynx, excretory cell, anal depressor
C05D12.1	205	F	Yes	LA	H	Excretory cell
C05D12.1 A'247				LA	H	Amphideal, excretory cell
C05D12.1 A''168				LA	L	Amphideal, excretory cell, intestine, vulval, spermatheca, tail
C05D12.1 A'''141				A	L	Excretory cell
