# Supplementary material for: Characterization of the octamer, a cis-regulatory element that modulates excretory cell gene-expression in Caenorhabditis elegans
Source: BMC Mol Biol. 2010 Mar 8;11:19. doi: 10.1186/1471-2199-11-19 (PMC2841177; doi:10.1186/1471-2199-11-19)
Supplement: Additional file 5 — Transgenic strains used in this study. The transgenic strains used in this study are encompassed in this list. [file 1471-2199-11-19-S5.XLS]

## Sheet: Sheet1
Strain	transgene	Left primer	Purpose
BC07485	dpy-5(e907);sEx1583 rCes[aqp-8 oct mut G-T::GFP+pCeh361]	TTGCCAAAATTTTCATACTGGAAT	octamer mutagenesis
BC07501	dpy-5(e907);sEx1593 rCes[aqp-8 oct mut G-T::GFP+pCeh361]	TTGCCAAAATTTTCATACTGGAAT	octamer mutagenesis
BC07312	dpy-5(e907);sEX1574rCes[aqp-8 oct mut C-G::GFP+pCeh361]	TTGCCAAAATTTGGATACTGGAAT	octamer mutagenesis
BC07486	dpy-5(e907);sEx1584 rCes[aqp-8 oct mut G-C::GFP+pCeh361]	TTGCCAAAATTTGGATACTGGAAT	octamer mutagenesis
BC07487	dpy-5(e907);sEx1585 rCes[aqp-8 oct mut G-C::GFP+pCeh361]	TTGCCAAAATTTCCATACTGGAAT	octamer mutagenesis
BC07488	dpy-5(e907);sEx1586 rCes[aqp-8 oct mut G-C::GFP+pCeh361]	TTGCCAAAATTTCCATACTGGAAT	octamer mutagenesis
BC07489	dpy-5(e907);sEx1587 rCes[aqp-8 oct mut C-A::GFP+pCeh361]	TTGCCAAAATTTGAATACTGGAAT	octamer mutagenesis
BC07552	dpy-5(e907);sEX1599 rCes[aqp-8 oct mut C-T::GFP+pCeh361]	TTGCCAAAATTTGTATACTGGAAT	octamer mutagenesis
BC07283	dpy-5(e907);sEX1556 rCes[aqp-8 oct mut G-A::GFP+pCeh361]	TTGCCAAAATTTACATACTGGAAT	octamer mutagenesis
BC07284	dpy-5(e907);sEX1557 rCes[aqp-8 oct mut G-A::GFP+pCeh361]	TTGCCAAAATTTAGATACTGGAAT	octamer mutagenesis
BC07285	dpy-5(e907);sEX1558 rCes[aqp-8 oct mut GC-AG::GFP+pCeh361]	TTGCCAAAATTTAGATACTGGAAT	octamer mutagenesis
BC07286	dpy-5(e907);sEX1559 rCes[aqp-8 oct mut GC-AG::GFP+pCeh361]	TTGCCAAAATTTAGATACTGGAAT	octamer mutagenesis
BC07287	dpy-5(e907);sEX1560 rCes[aqp-8 oct mut GC-AG::GFP+pCeh361]	TTGCCAAAATTTAGATACTGGAAT	octamer mutagenesis
BC07288	dpy-5(e907);sEX1561 rCes[aqp-8 oct mut GC-AG::GFP+pCeh361]	TTGCCAAAATTTAGATACTGGAAT	octamer mutagenesis
BC8199	vit2oct258	AATTTGCATAAATTTGCATAAATTTGCATAGATCAAACTGTATTACTTGAAAC	vit-2 chimeric promoter analysis
BC8200	vit2oct299	AATTTGCATAAATTTGCATAAATTTGCATACACCTCATCGTTAAAAAGTCATG	vit-2 chimeric promoter analysis
BC8201	vit2oct347	AATTTGCATAAATTTGCATAAATTTGCATACTTTGTTTTAAATACCATGTG	vit-2 chimeric promoter analysis
BC8235	vit2oct392	AATTTGCATAAATTTGCATAAATTTGCATACTATCCTGTCGGTCACAATGC	vit-2 chimeric promoter analysis
BC8015	vit2oct448	AATTTGCATAAATTTGCATAAATTTGCATAGGTTGCGTTTTAGGTGCCTAC	vit-2 chimeric promoter analysis
BC8202	vit2oct497	AATTTGCATAAATTTGCATAAATTTGCATAGGATTCAGTTTTAGTTTTTGTG	vit-2 chimeric promoter analysis
BC8240	vit2oct556	AATTTGCATAAATTTGCATAAATTTGCATAGGTTTTTAATGTTTAGTTGTT	vit-2 chimeric promoter analysis
BC8203	vit2oct600	AATTTGCATAAATTTGCATAAATTTGCATAGTTAGAATAATGTCAAAACATC	vit-2 chimeric promoter analysis
BC8204	vit2oct600	AATTTGCATAAATTTGCATAAATTTGCATAGTTAGAATAATGTCAAAACATC	vit-2 chimeric promoter analysis
BC8241	vit2oct652	AATTTGCATAAATTTGCATAAATTTGCATAGCCGCGGATTTCCAACTAATCA	vit-2 chimeric promoter analysis
BC8263	vit2oct700	AATTTGCATAAATTTGCATAAATTTGCATACAACCGAATAATACGCAGAAC	vit-2 chimeric promoter analysis
BC12593	C01B12.3A*	TTTCTATTGGCTCAATTTCACGTA	octamer element testing
Lost strain	C01B12.3A4	TTTGTGGGTATTTTGCTTACGTT	octamer element testing
BC6845	C01B12.3A3	CCCATATTGTGTCATCCGATA	octamer element testing
BC6883	C01B12.3A2	AACCATTTCCCTCATTTCCA	octamer element testing
BC6882	C01B12.3A1	TGCTTAACAAATTTACACGAGTTT	octamer element testing
BC10796	ZC395.10A*	TGGGAAATGAAAATACAATCACAG	octamer element testing
BC8208	ZC395.10A’	GCTTTATTTTCGTCAATTTGCAT	octamer element testing
BC8209	ZC395.10A’	GCTTTATTTTCGTCAATTTGCAT	octamer element testing
BC8210	ZC395.10A’’	GCTAATTTCAACTGTGCGCTTAT	octamer element testing
BC12188	C02B8.4A*	AAAGCTTTCAAAATCCCAAACA	octamer element testing
BC8213	C02B8.4A’	CAAACCAATTTGCATAATCTTGA	octamer element testing
BC8214	C02B8.4A’’	CATAATCTTGATTTTGTATCATG	octamer element testing
BC8215	C02B8.4A’’	CATAATCTTGATTTTGTATCATG	octamer element testing
			octamer candidate screen
BC17788	dpy-5(e907);sEX17788 rCes[B0334.11::GFP+pCeh361]		octamer candidate screen
BC10392	dpy-5(e907);sEx10392 rCes[B0334.4::GFP+pCeh361]		octamer candidate screen
BC17471	dpy-5(e907);sEx17471 rCes[B0496.7::GFP+pCeh361]		octamer candidate screen
BC10162	dpy-5(e907);sEx10162 rCes[B0511.6::GFP+pCeh361]		octamer candidate screen
BC20002	dpy-5(e907);sEx20002 rCes[C01B12.5::GFP+pCeh361]		octamer candidate screen
BC16757	dpy-5(e907);sEx16757 rCes[C01G6.8::GFP+pCeh361]		octamer candidate screen
BC16374	dpy-5(e907);sEx16374 rCes[C03C10.3::GFP+pCeh361]		octamer candidate screen
BC17548	dpy-5(e907);sEX17548 rCes[C05D12.1::GFP+pCeh361]		octamer candidate screen
BC10396	dpy-5(e907);sEx10396 rCes[C06E7.1::GFP+pCeh361]		octamer candidate screen
BC15107	dpy-5(e907);sEx15107 rCes[C07A4.1::GFP+pCeh361]		octamer candidate screen
BC17549	dpy-5(e907);sEX17549 rCes[C07E3.10::GFP+pCeh361]		octamer candidate screen
BC17672	dpy-5(e907);sEX17672 rCes[C07E3.2::GFP+pCeh361]		octamer candidate screen
BC17700	dpy-5(e907);sEX17700 rCes[C09B8.7::GFP+pCeh361]		octamer candidate screen
BC14107	dpy-5(e907);sEx14107 rCes[C10G8.8::GFP+pCeh361]		octamer candidate screen
BC16208	dpy-5(e907);sEx16208 rCes[C14H10.4::GFP+pCeh361]		octamer candidate screen
BC14040	dpy-5(e907);sEx14040 rCes[C15B12.7::GFP+pCeh361]		octamer candidate screen
BC17717	dpy-5(e907);sEX17717 rCes[C16B8.4::GFP+pCeh361]		octamer candidate screen
BC14128	dpy-5(e907);sEx14128 rCes[C16C10.4::GFP+pCeh361]		octamer candidate screen
BC17536	dpy-5(e907);sEX17536 rCes[C17G1.5::GFP+pCeh361]		octamer candidate screen
BC16915	dpy-5(e907);sEx16915 rCes[C18C4.2::GFP+pCeh361]		octamer candidate screen
BC17537	dpy-5(e907);sEX17537 rCes[C26B9.5::GFP+pCeh361]		octamer candidate screen
BC12205	dpy-5(e907);sEx12205 rCes[C26F1.10::GFP+pCeh361]		octamer candidate screen
BC17633	dpy-5(e907);sEX17633 rCes[C43G2.5::GFP+pCeh361]		octamer candidate screen
BC12539	dpy-5(e907);sEx12539 rCes[C45G9.5::GFP+pCeh361]		octamer candidate screen
BC17786	dpy-5(e907);sEX17786 rCes[C45G9.7::GFP+pCeh361]		octamer candidate screen
BC17546	dpy-5(e907);sEX17546 rCes[C50F4.9::GFP+pCeh361]		octamer candidate screen
BC17643	dpy-5(e907);sEX17643 rCes[C54D10.1::GFP+pCeh361]		octamer candidate screen
BC17568	dpy-5(e907);sEX17568 rCes[E04F6.4::GFP+pCeh361]		octamer candidate screen
BC17569	dpy-5(e907);sEX17569 rCes[F01D5.6::GFP+pCeh361]		octamer candidate screen
BC17701	dpy-5(e907);sEX17701 rCes[F09A5.4::GFP+pCeh361]		octamer candidate screen
BC12077	dpy-5(e907);sEx12077 rCes[F11H8.4::GFP+pCeh361]		octamer candidate screen
BC17704	dpy-5(e907);sEX17704 rCes[F14B8.7::GFP+pCeh361]		octamer candidate screen
BC16801	dpy-5(e907);sEx16801 rCes[F14H12.1::GFP+pCeh361]		octamer candidate screen
BC17571	dpy-5(e907);sEX17571 rCes[F16F9.1::GFP+pCeh361]		octamer candidate screen
BC17555	dpy-5(e907);sEX17555 rCes[F18C5.5::GFP+pCeh361]		octamer candidate screen
BC17556	dpy-5(e907);sEX17556 rCes[F18C5.9::GFP+pCeh361]		octamer candidate screen
BC17599	dpy-5(e907);sEX17599 rCes[F18G5.3::GFP+pCeh361]		octamer candidate screen
BC17707	dpy-5(e907);sEX17707 rCes[F28B3.6::GFP+pCeh361]		octamer candidate screen
BC17620	dpy-5(e907);sEX17620 rCes[F28F9.2::GFP+pCeh361]		octamer candidate screen
BC14231	dpy-5(e907);sEx14231 rCes[F29F11.6::GFP+pCeh361]		octamer candidate screen
BC17574	dpy-5(e907);sEX17574 rCes[F36F2.7::GFP+pCeh361]		octamer candidate screen
BC17770	dpy-5(e907);sEX17770 rCes[F36H1.11::GFP+pCeh361]		octamer candidate screen
BC17729	dpy-5(e907);sEX17729 rCes[F36H12.17::GFP+pCeh361]		octamer candidate screen
BC17886	dpy-5(e907);sEX17886 rCes[F39H11.3::GFP+pCeh361]		octamer candidate screen
BC17622	dpy-5(e907);sEX17622 rCes[F41E6.14::GFP+pCeh361]		octamer candidate screen
BC17577	dpy-5(e907);sEX17577 rCes[F43B10.1::GFP+pCeh361]		octamer candidate screen
BC17730	dpy-5(e907);sEX17730 rCes[F43C9.4::GFP+pCeh361]		octamer candidate screen
BC17579	dpy-5(e907);sEX17579 rCes[F44F4.3::GFP+pCeh361]		octamer candidate screen
BC17600	dpy-5(e907);sEX17600 rCes[F49H12.3::GFP+pCeh361]		octamer candidate screen
BC14427	dpy-5(e907);sEx14427 rCes[F53C11.3::GFP+pCeh361]		octamer candidate screen
BC10230	dpy-5(e907);sEx10230 rCes[F53E2.1::GFP+pCeh361]		octamer candidate screen
BC17773	dpy-5(e907);sEX17773 rCes[F53G12.5::GFP+pCeh361]		octamer candidate screen
BC17602	dpy-5(e907);sEX17602 rCes[H22K11.3::GFP+pCeh361]		octamer candidate screen
BC20310	dpy-5(e907);sEx20310 rCes[H24G06.1::GFP+pCeh361]		octamer candidate screen
BC15071	dpy-5(e907);sEx15071 rCes[H43I07.3::GFP+pCeh361]		octamer candidate screen
BC20052	dpy-5(e907);sEx20052 rCes[K02G10.7::GFP+pCeh361]		octamer candidate screen
BC16478	dpy-5(e907);sEx16478 rCes[K03D10.1::GFP+pCeh361]		octamer candidate screen
BC11235	dpy-5(e907);sEx11235 rCes[K03H1.2::GFP+pCeh361]		octamer candidate screen
BC17623	dpy-5(e907);sEX17623 rCes[K06A1.3::GFP+pCeh361]		octamer candidate screen
BC17644	dpy-5(e907);sEX17644 rCes[K08F4.4::GFP+pCeh361]		octamer candidate screen
BC17732	dpy-5(e907);sEX17732 rCes[K09C8.8::GFP+pCeh361]		octamer candidate screen
BC17645	dpy-5(e907);sEX17645 rCes[K10C2.4::GFP+pCeh361]		octamer candidate screen
BC17603	dpy-5(e907);sEX17603 rCes[K10C8.2::GFP+pCeh361]		octamer candidate screen
BC13952	dpy-5(e907);sEx13952 rCes[K12G11.2::GFP+pCeh361]		octamer candidate screen
BC17634	dpy-5(e907);sEX17634 rCes[M03A8.3::GFP+pCeh361]		octamer candidate screen
BC17635	dpy-5(e907);sEX17635 rCes[M176.5::GFP+pCeh361]		octamer candidate screen
BC17709	dpy-5(e907);sEX17709 rCes[R02F2.8::GFP+pCeh361]		octamer candidate screen
BC11668	dpy-5(e907);sEx11668 rCes[R03D7.1::GFP+pCeh361]		octamer candidate screen
BC17734	dpy-5(e907);sEX17734 rCes[R07A4.2::GFP+pCeh361]		octamer candidate screen
BC16630	dpy-5(e907);sEx16630 rCes[R08B4.2::GFP+pCeh361]		octamer candidate screen
BC16880	dpy-5(e907);sEx16880 rCes[R107.1::GFP+pCeh361]		octamer candidate screen
BC17814	dpy-5(e907);sEX17814 rCes[R10E12.1::GFP+pCeh361]		octamer candidate screen
BC14834	dpy-5(e907);sEx14834 rCes[R10H1.2::GFP+pCeh361]		octamer candidate screen
BC17753	dpy-5(e907);sEX17753 rCes[R12C12.9::GFP+pCeh361]		octamer candidate screen
BC17604	dpy-5(e907);sEX17604 rCes[R12G8.2::GFP+pCeh361]		octamer candidate screen
BC17606	dpy-5(e907);sEX17606 rCes[T02C5.3::GFP+pCeh361]		octamer candidate screen
BC16666	dpy-5(e907);sEx16666 rCes[T04C12.5::GFP+pCeh361]		octamer candidate screen
BC17774	dpy-5(e907);sEX17774 rCes[T05A10.4::GFP+pCeh361]		octamer candidate screen
BC14357	dpy-5(e907);sEx14357 rCes[T05H10.3::GFP+pCeh361]		octamer candidate screen
BC17618	dpy-5(e907);sEX17618 rCes[T10B5.4::GFP+pCeh361]		octamer candidate screen
BC12510	dpy-5(e907);sEx12510 rCes[T10B5.5::GFP+pCeh361]		octamer candidate screen
BC17636	dpy-5(e907);sEX17636 rCes[T11F9.9::GFP+pCeh361]		octamer candidate screen
BC11603	dpy-5(e907);sEx11603 rCes[T12A2.9::GFP+pCeh361]		octamer candidate screen
BC13695	dpy-5(e907);sEx13695 rCes[T14G10.5::GFP+pCeh361]		octamer candidate screen
BC17619	dpy-5(e907);sEX17619 rCes[T16H12.9::GFP+pCeh361]		octamer candidate screen
BC14682	dpy-5(e907);sEx14682 rCes[T19A6.2::GFP+pCeh361]		octamer candidate screen
BC15624	dpy-5(e907);sEx15624 rCes[T22B7.1::GFP+pCeh361]		octamer candidate screen
BC16648	dpy-5(e907);sEx16648 rCes[T26H2.9::GFP+pCeh361]		octamer candidate screen
BC17754	dpy-5(e907);sEX17754 rCes[T28H11.8::GFP+pCeh361]		octamer candidate screen
BC17755	dpy-5(e907);sEX17755 rCes[W02F12.4::GFP+pCeh361]		octamer candidate screen
BC17158	dpy-5(e907);sEx17158 rCes[W08D2.1::GFP+pCeh361]		octamer candidate screen
BC17775	dpy-5(e907);sEX17775 rCes[Y102A11A.7::GFP+pCeh361]		octamer candidate screen
BC17677	dpy-5(e907);sEX17677 rCes[Y105C5B.15::GFP+pCeh361]		octamer candidate screen
BC17625	dpy-5(e907);sEX17625 rCes[Y19D10A.4::GFP+pCeh361]		octamer candidate screen
BC17626	dpy-5(e907);sEX17626 rCes[Y19D10A.5::GFP+pCeh361]		octamer candidate screen
BC17688	dpy-5(e907);sEX17688 rCes[Y39B6A.2::GFP+pCeh361]		octamer candidate screen
BC13323	dpy-5(e907);sEx13323 rCes[Y51A2D.15::GFP+pCeh361]		octamer candidate screen
BC13847	dpy-5(e907);sEx13847 rCes[Y54G2A.25::GFP+pCeh361]		octamer candidate screen
BC17627	dpy-5(e907);sEX17627 rCes[Y67A6A.2::GFP+pCeh361]		octamer candidate screen
BC11932	dpy-5(e907);sEx11932 rCes[Y7A9A.1::GFP+pCeh361]		octamer candidate screen
BC17628	dpy-5(e907);sEX17628 rCes[ZC101.1::GFP+pCeh361]		octamer candidate screen
BC17832	dpy-5(e907);sEX17832 rCes[ZK1010.2::GFP+pCeh361]		octamer candidate screen
BC17776	dpy-5(e907);sEX17776 rCes[ZK1010.3::GFP+pCeh361]		octamer candidate screen
BC17777	dpy-5(e907);sEX17777 rCes[ZK1248.2::GFP+pCeh361]		octamer candidate screen
BC12881	dpy-5(e907);sEx12881 rCes[ZK512.9::GFP+pCeh361]		octamer candidate screen
BC17790	dpy-5(e907);sEX17790 rCes[ZK652.11::GFP+pCeh361]		octamer candidate screen
BC17757	dpy-5(e907);sEX17757 rCes[ZK688.1::GFP+pCeh361]		octamer candidate screen
BC8091	ZK1010.3 A'748	gattccctccttgtcttggat	conserved octamer element test
BC8092,BC8093	ZK1010.3 A''669	cccgtcagagtcttgacgaagAT	conserved octamer element test
BC8094,BC8095	ZK1010.3 A'''644	GCATgactgaaattatataatttg	conserved octamer element test
BC8073	Y19D10A.4 A'143	gttcaaatattcaaaaattccga	conserved octamer element test
BC8074	Y19D10A.4 A''65	cggaagagctcacagaaccagcga	conserved octamer element test
BC8128	Y19D10A.4 A'''33	cgggcctagaatttgatacaaaaa	conserved octamer element test
BC8020,BC8021	T28H11.8.1 A'243	gtcacttcaaaaaatcaaaacgg	conserved octamer element test
BC8019	T28H11.8.1 A''168	ctactcactcgagactcactgactt	conserved octamer element test
BC8017,BC8018	T28H11.8.1 A'''141	GCAAATtcaaatttttagccagtg	conserved octamer element test
BC8151	T16H12.9 A'667	gagaaaaaaaggaaagtacatttt	conserved octamer element test
BC8152,BC8153	T16H12.9 A''598	ccaaacattaaaaagtttagaata	conserved octamer element test
BC8130	T16H12.9 A'''561	GCATttttgacaatttaaaatttg	conserved octamer element test
BC8129	R12G8.2 A'174	gtgtaaaaataaacttttcac	conserved octamer element test
BC8160	R12G8.2 A''99	gttttagtctgaaaacccccacca	conserved octamer element test
BC8161	R12G8.2 A'''70	GCATtttaaatcgtcgtccgttg	conserved octamer element test
BC8165	R12C12.9 A'193	cagtctcaattgtgtgtacataaa	conserved octamer element test
BC8110	R12C12.9 A''112	cgtcccccattttgactgATTTGC	conserved octamer element test
BC8111	R12C12.9 A'''82	ctttctgtctctttttaactcatt	conserved octamer element test
BC8090	R10H1.2 A'201	catattttctgatcttttgaaaatg	conserved octamer element test
BC8166	R10H1.2 A''123	ctagtcactcctccggaagtctc	conserved octamer element test
BC7970,BC7971,BC8117	R10H1.2 A'''95	GCATaatccactcttcgcacgttt	conserved octamer element test
BC8176,BC8177	R02F2.8 A'1072	gtgatcaatgtttccatttttctc	conserved octamer element test
BC8156,BC8157	R02F2.8 A''990	gagtcaaaccatcacattttATGC	conserved octamer element test
BC8158,BC8159	R02F2.8 A'''962	cgcctcaccttttgggagttattg	conserved octamer element test
BC8171	M176.5 A'163	tacacataattcaacactctttt	conserved octamer element test
BC8107,BC8108	M176.5 A''83	cagccgtcccgatagaagttt	conserved octamer element test
BC8178	M176.5 A'''67	GCATttctcctccttctttttctt	conserved octamer element test
BC8146,BC8147	M03A8.3 A'720	gagaccatcaaacacgaacggtca	conserved octamer element test
BC8148,BC8149	M03A8.3 A''648	caaaaattggtgggaatctgagtg	conserved octamer element test
BC8150	M03A8.3 A'''616	GCAAATagattcgacgtggtagt	conserved octamer element test
BC8175	K10C2.4 A'493	catgaaacagtatcattgccaatg	conserved octamer element test
BC8133,BC8134	K10C2.4 A''421	catcacgtgactgtttcgcaattc	conserved octamer element test
BC8135,BC8136	K10C2.4 A'''392	GCATccaatgtagttttctctct	conserved octamer element test
BC8142,BC8143	K08F4.4 A'186	cacatataagtcagctttaaatt	conserved octamer element test
BC8186	K08F4.4 A''101	catttcaatgtcaactgcgtcagc	conserved octamer element test
BC8144,BC8145	K08F4.4 A'''72	GCAAATttcagacggcactagaat	conserved octamer element test
BC8167	H22K11.3 A'735	gaacttcacttcaaaacacagaaa	conserved octamer element test
BC8168,BC8169	H22K11.3 A''662	cgtattgctcagcgtttgctcgc	conserved octamer element test
BC8170	H22K11.3 A'''633	GCATacgtaataaggaaacggcta	conserved octamer element test
BC8112,BC8113	F36F2.7 A'327	gacgtactgctttgacgttctttt	conserved octamer element test
BC8114	F36F2.7 A''252	gggaaaaaatgaaataaaaaac	conserved octamer element test
BC8115,BC8116	F36F2.7 A'''225	CAAATccgatcagtgtggcaaacac	conserved octamer element test
BC8154,BC8155	F16F9.1 A'890	catcacctctcaacacgcacacatt	conserved octamer element test
BC8162,BC8163	F16F9.1 A''819	gacgaaaagacgcttgaaatATGC	conserved octamer element test
BC8164	F16F9.1 A'''787	gtggggacagatgagagagagacc	conserved octamer element test
BC8022	F14B8.7 A'356	caacagtgcagaaaaaagtgtcga	conserved octamer element test
BC8069	F14B8.7 A''282	cggcgtccaccacgctcactcacat	conserved octamer element test
BC8070	F14B8.7 A'''248	cttgatcggtacgccgataaagaga	conserved octamer element test
BC8075	C45G9.5 A'865	gaaacgcacacatacaacatgagg	conserved octamer element test
BC8076,BC8077	C45G9.5 A''789	catcttcctactctcatggccga	conserved octamer element test
BC8078,BC8079	C45G9.5 A'''758	acatttttactcaattccgttcgg	conserved octamer element test
BC8124	C17G1.5 A'410	caatgcgttccttgtaatttctcgg	conserved octamer element test
BC8125	C17G1.5 A''326	ggtttcggggagcggacaacATGC	conserved octamer element test
BC8126,BC8127	C17G1.5 A'''199	tcgtccgtccgcatcgcatacatt	conserved octamer element test
BC8138	C05D12.1 A'247	gtgatcaaatgtatatgtagttc	conserved octamer element test
BC8139	C05D12.1 A''168	ctttctctctgcccgccgacaaaA	conserved octamer element test
BC8140,BC8141	C05D12.1 A'''141	GCATtgaccgattgcgacgattcc	conserved octamer element test
